# Supplementary material for: Growth Performance, Biochemical Composition and Nutrient Recovery Ability of Twelve Microalgae Consortia Isolated from Various Local Organic Wastes Grown on Nano-Filtered Pig Slurry
Source: Molecules. 2022 Jan 10;27(2):422. doi: 10.3390/molecules27020422 (PMC8781922; doi:10.3390/molecules27020422)
Supplement: Supplementary file 1 [file molecules-27-00422-s001.zip]

Archive with 1 entries (1 files):
- molecules-1516627-supplementary.pdf
